# Supplementary material for: Snake Venom Metalloproteinases from Puff Adder and Saw-Scaled Viper Venoms Cause Cytotoxic Effects in Human Keratinocytes
Source: Toxins (Basel). 2025 Jun 28;17(7):328. doi: 10.3390/toxins17070328 (PMC12298971; doi:10.3390/toxins17070328)
Supplement: Supplementary file 1 [file toxins-17-00328-s001.zip]

Archive with 1 entries (1 files):
- toxins-3402983-supplementary.pdf
